# Supplementary material for: Interpolymer Complexation Between Cellulose Ethers, Poloxamers, and Polyacrylic Acid: Surface-Dependent Behavior
Source: Polymers (Basel). 2025 May 21;17(10):1414. doi: 10.3390/polym17101414 (PMC12114889; doi:10.3390/polym17101414)
Supplement: Supplementary file 1 [file polymers-17-01414-s001.zip]

Archive with 44 entries (44 files):
- isx_01_(x500).jpg
- PMMA_90_01_(x500).txt
- PMMA_90_02_(x500).jpg
- PMMA_90_02_(x500).txt
- PMMA_250_01_(x500).jpg
- PMMA_250_01_(x500).txt
- PMMA_250_02_(x500).jpg
- PMMA_250_02_(x500).txt
- PMMA_720_01_(x500).jpg
- PMMA_720_01_(x500).txt
- PMMA_720_02_(x500).jpg
- isx_01_(x500).txt
- PMMA_720_02_(x500).txt
- Pc_60_01_(x500).jpg
- Pc_60_01_(x500).txt
- Pc_60_02_(x500).jpg
- Pc_60_02_(x500).txt
- Pc_90_01_(x500).jpg
- Pc_90_01_(x500).txt
- Pc_90_02_(x500).jpg
- Pc_90_02_(x500).txt
- Pc_250_01_(x500).jpg
- isx_02_(x500).jpg
- Pc_250_01_(x500).txt
- Pc_250_02_(x500).jpg
- Pc_250_02_(x500).txt
- Pc_720_01_(x500).jpg
- Pc_720_01_(x500).txt
- Pc_720_02_(x500).jpg
- Pc_720_02_(x500).txt
- Pc_720_03_(x500).jpg
- Pc_720_03_(x500).txt
- Pc_720_04_(x500).jpg
- isx_02_(x500).txt
- Pc_720_04_(x500).txt
- Pc_isx_01_(x500).jpg
- Pc_isx_01_(x500).txt
- Pc_isx_02_(x500).jpg
- Pc_isx_02_(x500).txt
- PMMA_60_01_(x500).jpg
- PMMA_60_01_(x500).txt
- PMMA_60_02_(x500).jpg
- PMMA_60_02_(x500).txt
- PMMA_90_01_(x500).jpg
