# Supplementary material for: Interpolymer Complexation Between Cellulose Ethers, Poloxamers, and Polyacrylic Acid: Surface-Dependent Behavior
Source: Polymers (Basel). 2025 May 21;17(10):1414. doi: 10.3390/polym17101414 (PMC12114889; doi:10.3390/polym17101414)
Supplement: Supplementary file 1 [file polymers-17-01414-s001.zip › Pc_720_02_(x500).txt]

[SemImageFile]
Version=01-02
InstructName=TM3030
SerialNumber=145040-05
DataNumber=TM30300902
SampleName=
Format=JPG
ImageName=Pc_720_02_(x500).jpg
Directory=C:\Users\TM3030USER\Desktop\2022\2022_05_24_PMMA\PC\
SaveMode=1
Date=5/24/2022
Time=17:10:18
DateCheck=Yes
TimeCheck=Yes
NumberCheck=Yes
CommentCheck=Yes
DigitalZoom=No
Media=Drive_C
DataSize=1280x1040
DPI=201.94
PixelSize=251.56
SignalName=BSE COMPO
AcceleratingVoltage=15000 Volt
DecelerationVoltage=
Magnification=500
WorkingDistance=7900 um
EmissionCurrent=37300 nA
FilamentCurrent=1850 mA
ObservationCondition=EDX
ImageEnhance=1,1,1
Brightness=2223
Contrast=1714
Rotation=0
LensMode=
PhotoSize=
Vacuum=High
MicronMarker=200000
SubMagnification=
SubSignalName=
SpecimenBias=
Condencer2=1937
ScanSpeed=Slow3
CalibrationScanSpeed=
ColorMode=Grayscale
ColorPalette=
ScreenMode=
Comment=[]
KeyWord1=
KeyWord2=
Condition=Vacc=15.0kV   Mag=x500   WD=7.90mm
DataDisplayCombine=
StageType=0
StagePositionX=0
StagePositionY=0
StagePositionR=
StagePositionZ=
StagePositionT=
